# Supplementary material for: Immune and Reproductive Biomarkers in Female Sea Urchins Paracentrotus lividus under Heat Stress
Source: Biomolecules. 2023 Aug 4;13(8):1216. doi: 10.3390/biom13081216 (PMC10452167; doi:10.3390/biom13081216)
Supplement: Supplementary file 1 [file biomolecules-13-01216-s001.zip]

Archive with 1 entries (1 files):
- biomolecules-2507733-supplementary.pdf
